# Supplementary material for: Antifungal Potential of Diaporthe sp. Endophytes from Antillean Avocado Against Fusarium spp.: From Organic Extracts to In Silico Chitin Synthase Inhibition
Source: J Fungi (Basel). 2026 Jan 11;12(1):52. doi: 10.3390/jof12010052 (PMC12843151; doi:10.3390/jof12010052)
Supplement: Supplementary file 1 [file jof-12-00052-s001.zip]

Archive with 1 entries (1 files):
- jof-4057562-supplementary.pdf
